# Supplementary material for: Development of Sheep Duodenum Intestinal Organoids and Implementation of High-Throughput Screening Platform for Veterinary Applications
Source: Int J Mol Sci. 2025 Apr 7;26(7):3452. doi: 10.3390/ijms26073452 (PMC11989482; doi:10.3390/ijms26073452)
Supplement: Supplementary file 1 [file ijms-26-03452-s001.zip]

Archive with 1 entries (1 files):
- ijms-3517296-supplementary.pdf
